# Supplementary material for: The upregulation and transcriptional regulatory mechanisms of Extra spindle pole bodies like 1 in bladder cancer: An immunohistochemistry and high-throughput screening Evaluation
Source: Heliyon. 2024 May 15;10(10):e31192. doi: 10.1016/j.heliyon.2024.e31192 (PMC11133711; doi:10.1016/j.heliyon.2024.e31192)
Supplement: Multimedia component 1 [file mmc1.xlsx]

## Sheet: Sheet1
Supplementary Material 1. Raw data from internal immunohistochemical staining.
Sample ID	Group	Age	Gender	ESPL1 protein levels
T1	BC	63	M	12
T2	BC	69	M	10
T3	BC	70	F	8
T4	BC	53	M	3.6
T5	BC	53	M	3
T6	BC	80	M	2.8
T7	BC	69	M	8.8
T8	BC	67	M	8
T9	BC	48	M	11.6
T10	BC	55	M	12
T11	BC	56	M	8.8
T12	BC	65	M	8
T13	BC	57	M	8
T14	BC	55	M	8.8
T15	BC	39	F	8
T16	BC	64	M	12
T17	BC	75	M	7.6
T18	BC	56	M	8
T19	BC	53	F	6.4
T20	BC	96	M	9.6
T21	BC	65	F	8
T22	BC	43	M	12
T23	BC	40	F	12
T24	BC	72	F	12
T25	BC	55	M	12
T26	BC	72	M	12
T27	BC	57	M	12
T28	BC	43	M	12
T29	BC	70	M	12
T30	BC	44	F	12
T31	BC	71	M	12
T32	BC	74	M	6.8
T33	BC	44	M	12
T34	BC	68	M	8
T35	BC	52	M	10.4
T36	BC	56	M	8
T37	BC	30	M	12
T38	BC	45	M	12
T39	BC	89	M	12
T40	BC	60	M	4.8
T41	BC	78	M	3.4
T42	BC	36	M	12
T43	BC	61	M	12
T44	BC	64	M	12
T45	BC	76	M	12
T46	BC	66	M	12
T47	BC	81	M	8
T48	BC	53	M	12
T49	BC	57	M	12
T50	BC	70	F	12
T51	BC	60	M	12
T52	BC	80	M	12
T53	BC	78	M	12
T54	BC	61	M	8
T55	BC	55	M	12
T56	BC	67	M	12
T57	BC	61	M	6
T58	BC	69	M	12
T59	BC	80	M	12
T60	BC	63	M	4.4
T61	BC	69	M	12
T62	BC	60	M	12
T63	BC	73	F	8
T64	BC	67	M	8
T65	BC	76	M	12
T66	BC	37	M	10.4
T67	BC	70	M	12
T68	BC	61	M	12
T69	BC	41	M	12
T70	BC	39	F	12
T71	BC	75	M	12
T72	BC	67	M	12
T73	BC	69	M	6.6
T74	BC	69	M	12
T75	BC	58	M	12
T76	BC	68	M	8
T77	BC	74	M	12
T78	BC	68	M	12
T79	BC	78	M	12
T80	BC	78	M	8
T81	BC	60	M	12
T82	BC	71	M	12
T83	BC	79	M	12
T84	BC	58	M	7.2
T85	BC	75	M	12
T86	BC	73	M	4.8
T87	BC	68	F	8
T88	BC	68	M	8.4
T89	BC	29	M	12
T90	BC	50	M	4
T91	BC	63	M	12
T92	BC	70	F	4
T93	BC	45	M	12
T94	BC	35	M	8
T95	BC	62	M	8
T96	BC	78	M	8
T97	BC	70	M	12
T98	BC	68	M	8
T99	BC	74	F	12
T100	BC	50	M	8
T101	BC	44	F	2.6
T102	BC	68	M	4
T103	BC	33	M	4
T104	BC	62	M	8
T105	BC	72	M	11.2
T106	BC	54	F	12
T107	BC	27	M	6.8
T108	BC	47	M	8
T109	BC	45	M	12
T110	BC	68	M	12
T111	BC	74	M	8
T112	BC	78	M	12
T113	BC	76	M	5
T114	BC	64	M	8
T115	BC	59	M	12
T116	BC	80	M	8
T117	BC	53	F	12
T118	BC	37	M	4
T119	BC	55	M	12
T120	BC	50	M	8.4
T121	BC	74	F	12
T122	BC	96	M	12
T123	BC	70	M	12
T124	BC	52	M	9.2
T125	BC	61	M	9.6
T126	BC	41	M	8
T127	BC	61	M	8.4
T128	BC	71	M	12
T129	BC	39	F	8
T130	BC	60	M	12
T131	BC	75	M	8
T132	BC	68	M	8
T133	BC	34	F	8
T134	BC	75	M	8
T135	BC	66	M	6.4
T136	BC	60	M	12
T137	BC	56	M	12
T138	BC	85	M	8
T139	BC	67	M	8
T140	BC	71	M	6.4
T141	BC	54	F	12
T142	BC	65	F	8
T143	BC	57	M	8
T144	BC	73	M	8
T145	BC	67	M	8
T146	BC	69	M	8
T147	BC	53	M	8
T148	BC	72	M	8
T149	BC	67	M	8
T150	BC	70	M	12
T151	BC	41	M	4
T152	BC	70	F	4
T153	BC	45	M	12
T154	BC	70	M	7.2
T155	BC	74	F	11.6
T156	BC	37	M	4
T157	BC	60	M	10
T158	BC	52	M	12
T159	BC	41	M	12
T160	BC	55	M	0.4
T161	BC	60	M	8
T162	BC	50	M	8
T163	BC	82	M	8
T164	BC	61	M	8
T165	BC	43	M	8
T166	BC	61	M	8
T167	BC	56	M	6.8
T168	BC	69	M	7.2
T169	BC	63	M	8
T170	BC	45	M	12
T171	BC	39	F	12
T172	BC	89	M	12
T173	BC	60	M	8
T174	BC	56	M	12
T175	BC	38	M	8.8
N1	Control	63	M	3.4
N2	Control	69	M	3.6
N3	Control	70	F	1.4
N4	Control	53	M	0
N5	Control	53	M	0
N6	Control	80	M	0.4
N7	Control	69	M	3.4
N8	Control	67	M	0
N9	Control	48	M	1.8
N10	Control	55	M	3.2
N11	Control	56	M	3.6
N12	Control	65	M	4.2
N13	Control	55	M	3.8
N14	Control	59	M	2.6
N15	Control	55	F	3.6
N16	Control	46	F	7.6
N17	Control	44	M	2
N18	Control	55	M	0.6
N19	Control	53	M	4
N20	Control	59	M	4
N21	Control	69	M	4
N22	Control	63	M	1.2
N23	Control	55	M	0.8
N24	Control	53	M	4
N25	Control	59	M	4
N26	Control	69	M	2
N27	Control	63	M	0.8
